# Supplementary material for: Functional Genome Annotation by Combined Analysis across Microarray Studies of Trypanosoma brucei
Source: PLoS Negl Trop Dis. 2010 Aug 31;4(8):e810. doi: 10.1371/journal.pntd.0000810 (PMC2930875; doi:10.1371/journal.pntd.0000810)
Supplement: Dataset S1 — T. brucei coexpression networks - This compressed file contains the T. brucei coexpression networks and the conserved coexpression network reported in the paper. The enclosed file can be opened using Cytoscape (http://www.cytoscape.org/). (0.48 MB ZIP) [file pntd.0000810.s001.zip]

Archive with 1 entries (1 files):
- Tbr.CoExp.cys
